# Supplementary material for: Valerianapraecipitis (Caprifoliaceae), a species new to science and endemic to Central Chile
Source: PhytoKeys. 2022 Feb 4;189:81–98. doi: 10.3897/phytokeys.189.73959 (PMC8837557; doi:10.3897/phytokeys.189.73959)
Supplement: XML Treatment for Valeriana praecipitis [file phytokeys.189.73959-treatment1.xml]

<!DOCTYPE tp:taxon-treatment
  PUBLIC "-//TaxonX//DTD Taxonomic Treatment Publishing DTD v0 20100105//EN" "tax-treatment-NSO.dtd">
<tp:taxon-treatment xmlns:tp="http://www.plazi.org/taxpub"><tp:treatment-meta><kwd-group><label>Taxon classification</label><kwd>
              <named-content content-type="kingdom">Plantae</named-content>
            </kwd><kwd>
              <named-content content-type="order">Dipsacales</named-content>
            </kwd><kwd>
              <named-content content-type="family">Caprifoliaceae</named-content>
            </kwd></kwd-group><mixed-citation publication-type="journal"><person-group><name><surname>Villarroel</surname><given-names>Alejandro E.</given-names></name><name><surname>Menegoz</surname><given-names>Kora</given-names></name><name><surname>Quesne</surname><given-names>Carlos Le</given-names></name><name><surname>Moreno-Gonzalez</surname><given-names>Ricardo</given-names></name></person-group><article-title><italic><tp:taxon-name><tp:taxon-name-part taxon-name-part-type="genus" reg="Valeriana">Valeriana</tp:taxon-name-part><tp:taxon-name-part taxon-name-part-type="species" reg="praecipitis">praecipitis</tp:taxon-name-part></tp:taxon-name></italic> (<tp:taxon-name><tp:taxon-name-part taxon-name-part-type="family">Caprifoliaceae</tp:taxon-name-part></tp:taxon-name>), a species new to science and endemic to Central Chile</article-title><source>PhytoKeys</source><day>04</day><month>02</month><year>2022</year><volume>189</volume><fpage>81</fpage><lpage>98</lpage><pub-id pub-id-type="doi">10.3897/phytokeys.189.73959</pub-id></mixed-citation></tp:treatment-meta><tp:nomenclature><tp:taxon-name>
            <object-id xmlns:xlink="http://www.w3.org/1999/xlink" content-type="arpha" xlink:type="simple">36E06224-88C0-54A5-8136-0787610D4E49</object-id>
            <tp:taxon-name-part taxon-name-part-type="genus" reg="Valeriana">Valeriana</tp:taxon-name-part>
            <tp:taxon-name-part taxon-name-part-type="species" reg="praecipitis">praecipitis</tp:taxon-name-part>
            <object-id xmlns:xlink="http://www.w3.org/1999/xlink" content-type="ipni" xlink:type="simple">urn:lsid:ipni.org:names:77254613-1</object-id>
          </tp:taxon-name><tp:taxon-authority>A.E. Villarroel &amp; Menegoz, sp. nov.</tp:taxon-authority><xref ref-type="fig" rid="F2">Figures 2</xref><xref ref-type="fig" rid="F3">, 3</xref><xref ref-type="fig" rid="F4">, 4</xref></tp:nomenclature><tp:treatment-sec sec-type="material" id="SECID0ESNAC"><title>Type.</title><p>Chile. Ñuble Region, Punilla Province, San Fabián de Alico, Laguna Añil, crevices and small terraces of granite cliffs, 1724 m elevation, <named-content xmlns:xlink="http://www.w3.org/1999/xlink" content-type="dwc:verbatimCoordinates" xlink:type="simple"><named-content content-type="geo-json" specific-use="{&#34;type&#34;:&#34;Point&#34;,&#34;coordinates&#34;:[-71.393361,-36.533556]}" id="NCID0E2NAC" xlink:type="simple">36°32'00.8"S, 71°23'36.1"W</named-content></named-content>, 7 January 2020, <italic>A.E. Villarroel</italic> &amp; <italic>E. Ponce s.n.</italic>, (holotype SGO!); 1724 m elevation, <named-content xmlns:xlink="http://www.w3.org/1999/xlink" content-type="dwc:verbatimCoordinates" xlink:type="simple"><named-content content-type="geo-json" specific-use="{&#34;type&#34;:&#34;Point&#34;,&#34;coordinates&#34;:[-71.393361,-36.533556]}" id="NCID0EHOAC" xlink:type="simple">36°32'00.8"S, 71°23'36.1"W</named-content></named-content>, 3 February 2021, <italic>A.E. Villarroel</italic> &amp; <italic>R. Neira</italic> (paratypes EIF!, JBN!); 1650 m elevation, <named-content xmlns:xlink="http://www.w3.org/1999/xlink" content-type="dwc:verbatimCoordinates" xlink:type="simple"><named-content content-type="geo-json" specific-use="{&#34;type&#34;:&#34;Point&#34;,&#34;coordinates&#34;:[-71.390728,-36.533967]}" id="NCID0ETOAC" xlink:type="simple">36°32'2.28"S, 71°23'26.62"W</named-content></named-content>, 7 December 2020, <italic>K. Menegoz &amp; G. Ossa</italic> (paratypes CONC!) (Fig. <xref ref-type="fig" rid="F2">2</xref>). Laguna Añil is the only site where herbarium specimens were collected.</p><fig id="F2" position="float" orientation="portrait"><object-id xmlns:xlink="http://www.w3.org/1999/xlink" content-type="doi" xlink:type="simple">10.3897/phytokeys.189.73959.figure2</object-id><object-id xmlns:xlink="http://www.w3.org/1999/xlink" content-type="arpha" xlink:type="simple">80A2B686-4F71-5128-A6CC-5211CCF0B992</object-id><label>Figure 2.</label><caption><p>Holotype of <italic><tp:taxon-name><tp:taxon-name-part taxon-name-part-type="genus" reg="Valeriana">Valeriana</tp:taxon-name-part><tp:taxon-name-part taxon-name-part-type="species" reg="praecipitis">praecipitis</tp:taxon-name-part></tp:taxon-name></italic>.</p></caption><graphic xmlns:xlink="http://www.w3.org/1999/xlink" xlink:href="phytokeys-189-081-g002.jpg" position="float" orientation="portrait" xlink:type="simple" id="oo_641194.jpg"><uri content-type="original_file" xlink:type="simple">https://binary.pensoft.net/fig/641194</uri></graphic></fig></tp:treatment-sec><tp:treatment-sec sec-type="diagnosis" id="SECID0EWPAC"><title>Diagnosis.</title><p>The habit and macro-morphology of <italic><tp:taxon-name><tp:taxon-name-part taxon-name-part-type="genus" reg="Valeriana">Valeriana</tp:taxon-name-part><tp:taxon-name-part taxon-name-part-type="species" reg="praecipitis">praecipitis</tp:taxon-name-part></tp:taxon-name></italic> is similar to <italic><tp:taxon-name><tp:taxon-name-part taxon-name-part-type="genus" reg="Valeriana">Valeriana</tp:taxon-name-part><tp:taxon-name-part taxon-name-part-type="species" reg="philippiana">philippiana</tp:taxon-name-part></tp:taxon-name></italic>, but differs by its height (including flower stem) that can reach 65.5 cm (vs. 20 cm), rhizome woody, reaching more than 30 cm long and up to 20 mm diameter (vs. semi-woody, to 14 cm long, to 8 mm diam.), basal leaves pinnatisect to pinnatipartite, up to 26 cm long (vs. pinnatilobed to pinnatisect, to 8 cm long), petiole glabrous (vs. pubescent), lobes 1–35 mm long, 1–24 mm wide (vs. 4–8 × 3–7 mm), upper leaves oblanceolate, 14–40 mm long, 5–19 mm wide, margin entire to irregularly undulate or sinuate, (vs. oblong, 6–10 × 3–5 mm, entire), bracts oblanceolate to oblong, up to 20 mm long (vs. oblong, to 7 mm long), bracteoles spathulate to oblong, 3–7 mm long, entire (vs. oblong, 2.5–4.5 mm, erose), inflorescence a relatively diffuse thyrse or compound dichasial cyme (vs. dense compound dichasial cyme, contracted), corolla up to 4.5 mm long (vs. up to 4 mm), stamens 3 mm long (vs. 2 mm), stigma 0.2 mm long (vs. 0.5 mm), growing on cliffs that remain humid all-year (vs. well-drained rocky soils), and endemic to the Ñuble Region (vs. in Chile, <italic><tp:taxon-name><tp:taxon-name-part taxon-name-part-type="genus" reg="Valeriana">V.</tp:taxon-name-part><tp:taxon-name-part taxon-name-part-type="species" reg="philippiana">philippiana</tp:taxon-name-part></tp:taxon-name></italic> can be found in Los Lagos, Aysén and Magallanes Regions) (Table <xref ref-type="table" rid="T1">1</xref>).</p><table-wrap id="T1" position="float" orientation="portrait"><label>Table 1.</label><caption><p>Morphological differences between <italic><tp:taxon-name><tp:taxon-name-part taxon-name-part-type="genus" reg="Valeriana">Valeriana</tp:taxon-name-part><tp:taxon-name-part taxon-name-part-type="species" reg="praecipitis">praecipitis</tp:taxon-name-part></tp:taxon-name></italic> and <italic><tp:taxon-name><tp:taxon-name-part taxon-name-part-type="genus" reg="Valeriana">V.</tp:taxon-name-part><tp:taxon-name-part taxon-name-part-type="species" reg="philippiana">philippiana</tp:taxon-name-part></tp:taxon-name></italic>. Based on <xref ref-type="bibr" rid="B7">Borsini (1966)</xref> and <xref ref-type="bibr" rid="B18">Kutschker (2008</xref>, <xref ref-type="bibr" rid="B19">2011</xref>). In bold: character unique to <italic><tp:taxon-name><tp:taxon-name-part taxon-name-part-type="genus" reg="Valeriana">V.</tp:taxon-name-part><tp:taxon-name-part taxon-name-part-type="species" reg="praecipitis">praecipitis</tp:taxon-name-part></tp:taxon-name></italic>.</p></caption><table id="TID0ECFBG" rules="all"><tbody><tr><td rowspan="1" colspan="1" style="color: #231f20">
                    <bold>
                      <italic>Species</italic>
                    </bold>
                  </td><td rowspan="1" colspan="1" style="color: #231f20">
                    <bold>
                      <italic>
                        <tp:taxon-name><tp:taxon-name-part taxon-name-part-type="genus" reg="Valeriana">V.</tp:taxon-name-part><tp:taxon-name-part taxon-name-part-type="species" reg="praecipitis">praecipitis</tp:taxon-name-part></tp:taxon-name>
                      </italic>
                    </bold>
                  </td><td rowspan="1" colspan="1" style="color: #231f20">
                    <bold>
                      <italic>
                        <tp:taxon-name><tp:taxon-name-part taxon-name-part-type="genus" reg="Valeriana">V.</tp:taxon-name-part><tp:taxon-name-part taxon-name-part-type="species" reg="philippiana">philippiana</tp:taxon-name-part></tp:taxon-name>
                      </italic>
                    </bold>
                  </td></tr><tr><td rowspan="1" colspan="1" style="color: #231f20">Habit</td><td rowspan="1" colspan="1" style="color: #231f20">Perennial herb, hemicryptophyte, simple or branched</td><td rowspan="1" colspan="1" style="color: #231f20">Perennial herb, hemicryptophyte, simple or branched</td></tr><tr><td rowspan="1" colspan="1" style="color: #231f20">Height with inflorescence</td><td rowspan="1" colspan="1" style="color: #231f20">
                    <bold>26–65.5 cm</bold>
                  </td><td rowspan="1" colspan="1" style="color: #231f20">To 20 cm</td></tr><tr><td rowspan="1" colspan="1" style="color: #231f20">Taproot rhizome</td><td rowspan="1" colspan="1" style="color: #231f20">Circular, <bold>reaching more than 30 cm long</bold>, <bold>8–20 mm diameter</bold>, sometimes stoloniferous, <bold>woody</bold></td><td rowspan="1" colspan="1" style="color: #231f20">Circular, reaching 14 cm long, 5–8 mm diameter, sometimes stoloniferous, semi-woody</td></tr><tr><td rowspan="1" colspan="1" style="color: #231f20">Stem</td><td rowspan="1" colspan="1" style="color: #231f20">3.5–6 mm diameter, with very short internodes, forming a basal rosette</td><td rowspan="1" colspan="1" style="color: #231f20">3–6 mm diameter, with very short internodes, forming a basal rosette</td></tr><tr><td rowspan="1" colspan="1" style="color: #231f20">Basal leaves</td><td rowspan="1" colspan="1" style="color: #231f20">Pinnatisect <bold>to pinnatipartite</bold>, oblong, <bold>up to 26 cm long</bold></td><td rowspan="1" colspan="1" style="color: #231f20">Pinnatilobed to pinnatisect, oblong, up to 8 cm long</td></tr><tr><td rowspan="1" colspan="1" style="color: #231f20">Lobes</td><td rowspan="1" colspan="1" style="color: #231f20">Orbicular to obovate, base attenuate, <bold>1–35 × 1–24 mm</bold>, overlapped, glabrous, fleshy. <bold>In the field, leaf lobes are expanded</bold></td><td rowspan="1" colspan="1" style="color: #231f20">Orbicular to obovate, base attenuate, 4–8 × 3–7 mm, overlapped, glabrous, fleshy. In the field, leaf lobes are quite folded</td></tr><tr><td rowspan="1" colspan="1" style="color: #231f20">Petioles</td><td rowspan="1" colspan="1" style="color: #231f20">Canaliculated, <bold>glabrous</bold></td><td rowspan="1" colspan="1" style="color: #231f20">Canaliculated, pubescent</td></tr><tr><td rowspan="1" colspan="1" style="color: #231f20">Upper leaves</td><td rowspan="1" colspan="1" style="color: #231f20"><bold>Oblanceolate, 14–40 × 5–19 mm</bold>, margin entire <bold>to irregularly undulate or sinuate</bold></td><td rowspan="1" colspan="1" style="color: #231f20">Oblong, 6–10 × 3–5 mm, margin entire</td></tr><tr><td rowspan="1" colspan="1" style="color: #231f20">Bracts</td><td rowspan="1" colspan="1" style="color: #231f20"><bold>Oblanceolate</bold> to oblong, <bold>up to 20 mm long</bold></td><td rowspan="1" colspan="1" style="color: #231f20">Oblong, up to 7 mm long</td></tr><tr><td rowspan="1" colspan="1" style="color: #231f20">Bracteoles</td><td rowspan="1" colspan="1" style="color: #231f20"><bold>Spatulate</bold> to oblong, <bold>3–7 mm long, margin entire</bold></td><td rowspan="1" colspan="1" style="color: #231f20">Oblong, 2.5–4.5 mm long, margin erose</td></tr><tr><td rowspan="1" colspan="1" style="color: #231f20">Inflorescence</td><td rowspan="1" colspan="1" style="color: #231f20"><bold>A relatively diffuse thyrse</bold> or compound dichasial cyme</td><td rowspan="1" colspan="1" style="color: #231f20">Dense compound dichasial cyme</td></tr><tr><td rowspan="1" colspan="1" style="color: #231f20">Flowers</td><td rowspan="1" colspan="1" style="color: #231f20">Hermaphrodite; corolla infundibuliform; <bold>corolla tube 3.5–4.5</bold> mm long, base slightly gibbous; corolla lobes oblong to obovate, 1–1.5 × 1–1.7 mm; <bold>stamens 3 mm long</bold>, exerted; ovary incipient sterile locules; <bold>style 2.2 mm long</bold>; stigma lobed laminate to lamellate, <bold>less than 0.2 mm</bold></td><td rowspan="1" colspan="1" style="color: #231f20">Hermaphrodite; corolla infundibuliform-campanulate; corolla tube 4 mm long, base gibbous; corolla lobes oblong to obovate, 1.5 × 1.5–2 mm; stamens 2 mm long, exerted; ovary incipient sterile locules; style 2.5 mm long; stigma lobed lamellate, 0.5 mm</td></tr><tr><td rowspan="1" colspan="1" style="color: #231f20">Fruits</td><td rowspan="1" colspan="1" style="color: #231f20">Ellipsoid, <bold>3 × 1 mm</bold>, pubescent; pappus plumose, bristles 11, <bold>3.5 mm long</bold></td><td rowspan="1" colspan="1" style="color: #231f20">Ellipsoid, 3–4 × 2 mm, pubescent; pappus plumose, bristles 11–13, 5–7 mm long</td></tr></tbody></table></table-wrap></tp:treatment-sec><tp:treatment-sec sec-type="description" id="SECID0EELAE"><title>Description.</title><p>Perennial <bold><italic>herb</italic></bold>, hemicryptophyte, erect or lax when cliff-hanging, simple or branched from the upper part of the taproot, 4–25 cm tall (26–65.5 cm with inflorescence), 4–28.5 cm wide. <bold><italic>Rhizome</italic></bold> is dark brown, thick, circular, simple, sometimes branched, reaching more than 30 cm long, 8–20 mm diameter, vertical to lateral, sometimes stoloniferous, woody, tortuous, rough, fetid. <bold><italic>Secondary</italic>-<italic>tertiary roots</italic></bold>, numerous, located in the first 3 cm of the upper part of the taproot. <bold><italic>Stem</italic></bold> merging into the taproot, 3.5–6 mm diameter, with short internodes, forming a basal rosette with 9–25 whorled leaves. <bold><italic>Basal leaves</italic></bold> deciduous, silvery-green turning yellow-brown at the end of summer, simple, petiolate, pinnatisect, sometimes becoming gradually pinnatipartite at the apex (mainly young leaves), oblong, generally symmetric; <bold><italic>blade</italic></bold> 3–16 cm long (4–26 cm with petiole), 1.5–6.3 cm wide, glabrous, fleshy, with reticulated veins; <bold><italic>petiole</italic></bold> green turning purple towards the base, canaliculated, up to 14.5 cm long, 3–13 mm wide at the base, 2–7 mm wide at the blade base, entire, glabrous, midrib visible; <bold><italic>lateral lobes</italic></bold> opposite to subopposite, superimposed, orbicular to obovate, base attenuate, apex rounded to retuse, margin entire to slightly undulate and involute, 6–26 per blade; larger lobes located in the centre of the blade, 9–35 × 7–22 mm; smaller lobes located at the base of the blade, 1–15 × 1–8 mm; <bold><italic>terminal lobe</italic></bold> orbicular to obovate, 6.5–23.5 × 6–24 mm, base attenuate, apex rounded to obtuse, occasionally retuse, margin entire to irregularly undulate or lobed. <bold><italic>Inflorescence</italic></bold> a relatively diffuse thyrse or terminal compound dichasium, sometimes corymboid. <bold><italic>Floral stem</italic></bold> purple at the base, light green towards the flowers, erect, circular, 28.6–60 cm long, 3.5–6 mm diameter at the base, gradually thinner towards the flowers (1.5–2.9 mm), striated, 5–9 internodes (their length decreasing from base toward the apex), branched in the upper half (2–27 cm long) with 1–6 lateral ascending branch pairs (forming partial inflorescences). <bold><italic>Upper leaves</italic></bold> green, simple, sessile, oblanceolate, 14–40 × 5–19 mm, opposite, decussate, arranged every 2.7–13.5 cm on the flower stem, leaves’ size decreasing from base toward the inflorescence, margin entire to irregularly undulate or sinuate, base decurrent, apex acute to rounded, occasionally retuse, glabrous, less fleshy than basal leaves, reticulated veins. <bold><italic>Bracts</italic></bold> green, simple, sessile, oblanceolate to oblong, 7–21.2 × 1–7 mm, decreasing in size towards the inflorescence, opposite, decussate, margin entire, base decurrent, apex variable (acute, rounded or retuse), glabrous, less fleshy than upper leaves, reticulated veins. <bold><italic>Bracteoles</italic></bold> green, sometimes turning purple towards the apex, simple, sessile, spathulate to oblong, 3–7.5 × 0.5–2 mm, decreasing in size towards the inflorescence, opposite, decussate, margin entire, base decurrent, apex rounded to retuse, glabrous, less fleshy than upper leaves. <bold><italic>Flowers</italic></bold> hermaphrodite, pentamerous, sessile; <bold><italic>calyx</italic></bold> green and purple at the top, inconspicuous, fused segments forming a wavy ring, 0.3 mm, pubescent, adnate to the infer ovary, accrescent and persistent on fruit modified into feathery structures forming the pappus; <bold><italic>corolla</italic></bold> 5, fused petals, white, although buds sometimes with purple-pink tinges, infundibuliform, glabrous, 4–4.5 mm wide; <bold><italic>corolla tube</italic></bold> 3.5–4.5 mm long, base slightly gibbous; <bold><italic>corolla lobes</italic></bold> oblong to obovate, 1–1.5 × 1–1.7 mm, perpendicular or slightly inclined in relation to the corolla tube; <bold><italic>stamens</italic></bold> 3, white, filiform, 3 mm long, exerted, attached in the lower third of the tube; <bold><italic>anthers</italic></bold> light yellow, ellipsoid, bithecal, dorsifixed, deciduous; <bold><italic>ovary</italic></bold> inferior, green, tricarpellate, trilocular with 1 fertile locule and 2 incipient sterile locules; <bold><italic>style</italic></bold> 1, white, filiform, 2.2 mm long; <bold><italic>stigma</italic></bold> trifid, lobed, laminate to lamellate, less than 0.2 mm. <bold><italic>Fruit</italic></bold> an achene, yellow-green at the base, turning purple towards the apex, ellipsoid, triquetrous, 3 × 1 mm, pubescent, longitudinally striated on one face, calyx persistent, <bold><italic>pappus</italic></bold> plumose, 0.5 mm diameter at base, bristles 11, purple-reddish colour, 3.5 mm long, with hairs 0.5 mm long.</p><fig id="F3" position="float" orientation="portrait"><object-id xmlns:xlink="http://www.w3.org/1999/xlink" content-type="doi" xlink:type="simple">10.3897/phytokeys.189.73959.figure3</object-id><object-id xmlns:xlink="http://www.w3.org/1999/xlink" content-type="arpha" xlink:type="simple">E10BF81E-5EA0-5F54-B003-022BB5697BC0</object-id><label>Figure 3.</label><caption><p><italic><tp:taxon-name><tp:taxon-name-part taxon-name-part-type="genus" reg="Valeriana">Valeriana</tp:taxon-name-part><tp:taxon-name-part taxon-name-part-type="species" reg="praecipitis">praecipitis</tp:taxon-name-part></tp:taxon-name></italic><bold>A</bold> habit <bold>B, C</bold> fruit <bold>D</bold> detail of flower <bold>E</bold> stigma <bold>F</bold> bracteole <bold>G</bold> bract <bold>H</bold> upper leave. Drawn by Arón Cádiz-Véliz.</p></caption><graphic xmlns:xlink="http://www.w3.org/1999/xlink" xlink:href="phytokeys-189-081-g003.jpg" position="float" orientation="portrait" xlink:type="simple" id="oo_641195.jpg"><uri content-type="original_file" xlink:type="simple">https://binary.pensoft.net/fig/641195</uri></graphic></fig><fig id="F4" position="float" orientation="portrait"><object-id xmlns:xlink="http://www.w3.org/1999/xlink" content-type="doi" xlink:type="simple">10.3897/phytokeys.189.73959.figure4</object-id><object-id xmlns:xlink="http://www.w3.org/1999/xlink" content-type="arpha" xlink:type="simple">94B298DA-9011-5661-98C6-B9D3E7872AD1</object-id><label>Figure 4.</label><caption><p><italic><tp:taxon-name><tp:taxon-name-part taxon-name-part-type="genus" reg="Valeriana">Valeriana</tp:taxon-name-part><tp:taxon-name-part taxon-name-part-type="species" reg="praecipitis">praecipitis</tp:taxon-name-part></tp:taxon-name></italic><bold>A, B</bold> plants growing in natural habitat <bold>C</bold> rhizome, secondary-tertiary roots <bold>D</bold> basal leaves with lobes detail <bold>E</bold> petioles <bold>F</bold> floral stem, corymboid inflorescence <bold>G</bold> floral stem, thyrse inflorescence <bold>H</bold> upper leaves <bold>I, J</bold> detail of flowers (stamens, style) <bold>K</bold> bracteoles, ovary, calyx <bold>L</bold> dry inflorescence, bracts, bracteoles <bold>M</bold> fruit, pappus. Photographed by Alejandro E. Villarroel and Kora Menegoz.</p></caption><graphic xmlns:xlink="http://www.w3.org/1999/xlink" xlink:href="phytokeys-189-081-g004.jpg" position="float" orientation="portrait" xlink:type="simple" id="oo_641196.jpg"><uri content-type="original_file" xlink:type="simple">https://binary.pensoft.net/fig/641196</uri></graphic></fig></tp:treatment-sec><tp:treatment-sec sec-type="etymology" id="SECID0EOQAE"><title>Etymology.</title><p>The specific epithet refers to cliff faces inhabited by these plants. The name means “<italic><tp:taxon-name><tp:taxon-name-part taxon-name-part-type="genus" reg="Valeriana">Valeriana</tp:taxon-name-part></tp:taxon-name></italic> of cliffs” (latin <italic>praeceps</italic> = steep place, precipice, dangerous; genitive <italic><tp:taxon-name><tp:taxon-name-part taxon-name-part-type="genus" reg="Valeriana"/><tp:taxon-name-part taxon-name-part-type="species" reg="praecipitis">praecipitis</tp:taxon-name-part></tp:taxon-name></italic>).</p></tp:treatment-sec><tp:treatment-sec sec-type="phenology" id="SECID0EHRAE"><title>Phenology.</title><p>Flowering from November to December; fruiting from January to February.</p></tp:treatment-sec><tp:treatment-sec sec-type="distribution" id="SECID0EMRAE"><title>Distribution and habitat.</title><p>Endemic to the Andean ranges of the Ñuble Region, Chile (Fig. <xref ref-type="fig" rid="F1">1A, B</xref>). Specifically, 5 sites are known so far (Fig. <xref ref-type="fig" rid="F1">1C</xref>): Laguna Añil (1724 m elevation, <named-content xmlns:xlink="http://www.w3.org/1999/xlink" content-type="dwc:verbatimCoordinates" xlink:type="simple"><named-content content-type="geo-json" specific-use="{&#34;type&#34;:&#34;Point&#34;,&#34;coordinates&#34;:[-71.393361,-36.533556]}" id="NCID0E4RAE" xlink:type="simple">36°32'00.8"S, 71°23'36.1"W</named-content></named-content>; 1650 m elevation, <named-content xmlns:xlink="http://www.w3.org/1999/xlink" content-type="dwc:verbatimCoordinates" xlink:type="simple"><named-content content-type="geo-json" specific-use="{&#34;type&#34;:&#34;Point&#34;,&#34;coordinates&#34;:[-71.390728,-36.533967]}" id="NCID0EFSAE" xlink:type="simple">36°32'2.28"S, 71°23'26.62"W</named-content></named-content>); Cuernos del Valiente (1530 m elevation, <named-content xmlns:xlink="http://www.w3.org/1999/xlink" content-type="dwc:verbatimCoordinates" xlink:type="simple"><named-content content-type="geo-json" specific-use="{&#34;type&#34;:&#34;Point&#34;,&#34;coordinates&#34;:[-71.487336,-36.462864]}" id="NCID0ENSAE" xlink:type="simple">36°27'46.31"S, 71°29'14.41"W</named-content></named-content>), Cordillera del Malalcura (1700 m elevation, <named-content xmlns:xlink="http://www.w3.org/1999/xlink" content-type="dwc:verbatimCoordinates" xlink:type="simple"><named-content content-type="geo-json" specific-use="{&#34;type&#34;:&#34;Point&#34;,&#34;coordinates&#34;:[-71.502108,-36.533397]}" id="NCID0EVSAE" xlink:type="simple">36°32'0.23"S, 71°30'7.59"W</named-content></named-content>), Laguna del Florido (1980 m elevation, <named-content xmlns:xlink="http://www.w3.org/1999/xlink" content-type="dwc:verbatimCoordinates" xlink:type="simple"><named-content content-type="geo-json" specific-use="{&#34;type&#34;:&#34;Point&#34;,&#34;coordinates&#34;:[-71.233667,-36.515297]}" id="NCID0E4SAE" xlink:type="simple">36°30'55.07"S, 71°14'1.20"W</named-content></named-content>), and the last at Laguna del Huemul (1970 m elevation, <named-content xmlns:xlink="http://www.w3.org/1999/xlink" content-type="dwc:verbatimCoordinates" xlink:type="simple"><named-content content-type="geo-json" specific-use="{&#34;type&#34;:&#34;Point&#34;,&#34;coordinates&#34;:[-71.485092,-36.877808]}" id="NCID0EFTAE" xlink:type="simple">36°52'40.11"S, 71°29'6.33"W</named-content></named-content>, this locality was found by Eitel Thielemann). The maximum distance between the sites is 38 km. The species usually grows at high elevations (1530–1980 m), in crevices and small terraces of south, southeast and southwest facing cliffs (Fig. <xref ref-type="fig" rid="F5">5</xref>). Due to snow melting and low sun exposure, these sites remain humid during the dry season. Two closest weather stations, Punilla (840 m elevation) and Caracol (725 m elevation), indicate that the average annual temperature is 11.8 °C and the average total annual precipitation 2150 mm for the period 1965–2012 (<xref ref-type="bibr" rid="B11">DGA 2018</xref>). Although at a lower elevation than <italic><tp:taxon-name><tp:taxon-name-part taxon-name-part-type="genus" reg="Valeriana">V.</tp:taxon-name-part><tp:taxon-name-part taxon-name-part-type="species" reg="praecipitis">praecipitis</tp:taxon-name-part></tp:taxon-name></italic> altitudinal range, a private pluviometer in the village of San Fabián de Alico (447 m elevation) recorded an annual average precipitation of 1399 mm for the period 2017–2020 (Covarrubias J.C., pers. comm.). In addition, to get a better impression of the local conditions during year 2020 temperature and humidity data loggers HOBO U23 Pro v2 (Onset Computer Corporation, Massachusetts, USA) registered an average annual temperature of 6.7 °C, with a minimum of -2.8 °C, a maximum of 24.1 °C, and an average humidity 60.12% at Laguna Añil; and an average annual temperature of 8.7 °C, with a minimum of -4.5 °C, a maximum of 24.9 °C, and an average humidity of 66.39 % in Cordillera del Malalcura.</p><fig id="F5" position="float" orientation="portrait"><object-id xmlns:xlink="http://www.w3.org/1999/xlink" content-type="doi" xlink:type="simple">10.3897/phytokeys.189.73959.figure5</object-id><object-id xmlns:xlink="http://www.w3.org/1999/xlink" content-type="arpha" xlink:type="simple">336FB572-269E-536A-9558-03AE07976133</object-id><label>Figure 5.</label><caption><p>Habitat of <italic><tp:taxon-name><tp:taxon-name-part taxon-name-part-type="genus" reg="Valeriana">Valeriana</tp:taxon-name-part><tp:taxon-name-part taxon-name-part-type="species" reg="praecipitis">praecipitis</tp:taxon-name-part></tp:taxon-name></italic> (red arrow indicates the species) <bold>A, B</bold> Laguna Añil <bold>C</bold> Laguna del Florido. Photographed by Alejandro E. Villarroel and Kora Menegoz.</p></caption><graphic xmlns:xlink="http://www.w3.org/1999/xlink" xlink:href="phytokeys-189-081-g005.jpg" position="float" orientation="portrait" xlink:type="simple" id="oo_641197.jpg"><uri content-type="original_file" xlink:type="simple">https://binary.pensoft.net/fig/641197</uri></graphic></fig></tp:treatment-sec><tp:treatment-sec sec-type="Associated vegetation" id="SECID0EZUAE"><title>Associated vegetation.</title><p>From a phytogeographical point of view, <italic><tp:taxon-name><tp:taxon-name-part taxon-name-part-type="genus" reg="Valeriana">Valeriana</tp:taxon-name-part><tp:taxon-name-part taxon-name-part-type="species" reg="praecipitis">praecipitis</tp:taxon-name-part></tp:taxon-name></italic> is part of two vegetational formations and three vegetation belts (<xref ref-type="bibr" rid="B21">Luebert and Pliscoff 2017</xref>). The vegetation formation at Laguna Añil, Cuernos del Valiente and Cordillera del Malalcura corresponds to Deciduous forest, and the vegetation belt to the Andean temperate deciduous forest of <italic><tp:taxon-name><tp:taxon-name-part taxon-name-part-type="genus" reg="Nothofagus">Nothofagus</tp:taxon-name-part><tp:taxon-name-part taxon-name-part-type="species" reg="pumilio">pumilio</tp:taxon-name-part></tp:taxon-name></italic> (Poeppig &amp; Endlicher) Krasser (<tp:taxon-name><tp:taxon-name-part taxon-name-part-type="family">Nothofagaceae</tp:taxon-name-part></tp:taxon-name>) and <italic><tp:taxon-name><tp:taxon-name-part taxon-name-part-type="genus" reg="Azara">Azara</tp:taxon-name-part><tp:taxon-name-part taxon-name-part-type="species" reg="alpina">alpina</tp:taxon-name-part></tp:taxon-name></italic> Poeppig &amp; Endlicher (<tp:taxon-name><tp:taxon-name-part taxon-name-part-type="family">Salicaceae</tp:taxon-name-part></tp:taxon-name>) (Fig. <xref ref-type="fig" rid="F5">5A, B</xref>); the vegetation formation in Laguna del Florido corresponds to the Altitude low scrub, and the vegetation belt to the Andean Mediterranean low scrub of <italic><tp:taxon-name><tp:taxon-name-part taxon-name-part-type="genus" reg="Laretia">Laretia</tp:taxon-name-part><tp:taxon-name-part taxon-name-part-type="species" reg="acaulis">acaulis</tp:taxon-name-part></tp:taxon-name></italic> (Cav.) Gillies &amp; Hook. (<tp:taxon-name><tp:taxon-name-part taxon-name-part-type="family">Apiaceae</tp:taxon-name-part></tp:taxon-name>) and <italic><tp:taxon-name><tp:taxon-name-part taxon-name-part-type="genus" reg="Berberis">Berberis</tp:taxon-name-part><tp:taxon-name-part taxon-name-part-type="species" reg="empetrifolia">empetrifolia</tp:taxon-name-part></tp:taxon-name></italic> Lam. (<tp:taxon-name><tp:taxon-name-part taxon-name-part-type="family">Berberidaceae</tp:taxon-name-part></tp:taxon-name>) (Fig. <xref ref-type="fig" rid="F5">5C</xref>). Finally, Laguna del Huemul is part of the Altitude low scrub formation, and the Temperate Andean low scrub of <italic><tp:taxon-name><tp:taxon-name-part taxon-name-part-type="genus" reg="Discaria">Discaria</tp:taxon-name-part><tp:taxon-name-part taxon-name-part-type="species" reg="chacaye">chacaye</tp:taxon-name-part></tp:taxon-name></italic> (G. Don) Tortosa (<tp:taxon-name><tp:taxon-name-part taxon-name-part-type="family">Rhamnaceae</tp:taxon-name-part></tp:taxon-name>) and <italic><tp:taxon-name><tp:taxon-name-part taxon-name-part-type="genus" reg="Berberis">Berberis</tp:taxon-name-part><tp:taxon-name-part taxon-name-part-type="species" reg="empetrifolia">empetrifolia</tp:taxon-name-part></tp:taxon-name></italic> vegetal belt.</p><p>Our field observations in Laguna Añil (1724 and 1650 m elevation) indicate a total of 45 species associated with <italic><tp:taxon-name><tp:taxon-name-part taxon-name-part-type="genus" reg="Valeriana">Valeriana</tp:taxon-name-part><tp:taxon-name-part taxon-name-part-type="species" reg="praecipitis">praecipitis</tp:taxon-name-part></tp:taxon-name></italic>. Some of these species include: <italic><tp:taxon-name><tp:taxon-name-part taxon-name-part-type="genus" reg="Chiliotrichum">Chiliotrichum</tp:taxon-name-part><tp:taxon-name-part taxon-name-part-type="species" reg="diffusum">diffusum</tp:taxon-name-part></tp:taxon-name></italic> (G. Forst.) Kuntze, <italic><tp:taxon-name><tp:taxon-name-part taxon-name-part-type="genus" reg="Senecio">Senecio</tp:taxon-name-part></tp:taxon-name></italic> spp. (<tp:taxon-name><tp:taxon-name-part taxon-name-part-type="family">Asteraceae</tp:taxon-name-part></tp:taxon-name>), <italic><tp:taxon-name><tp:taxon-name-part taxon-name-part-type="genus" reg="Berberis">Berberis</tp:taxon-name-part><tp:taxon-name-part taxon-name-part-type="species" reg="empetrifolia">empetrifolia</tp:taxon-name-part></tp:taxon-name></italic>, <italic><tp:taxon-name><tp:taxon-name-part taxon-name-part-type="genus" reg="Maytenus">Maytenus</tp:taxon-name-part><tp:taxon-name-part taxon-name-part-type="species" reg="disticha">disticha</tp:taxon-name-part></tp:taxon-name></italic> (Hook.f.) Urb. (<tp:taxon-name><tp:taxon-name-part taxon-name-part-type="family">Celestraceae</tp:taxon-name-part></tp:taxon-name>), <italic><tp:taxon-name><tp:taxon-name-part taxon-name-part-type="genus" reg="Desfontainia">Desfontainia</tp:taxon-name-part><tp:taxon-name-part taxon-name-part-type="species" reg="fulgens">fulgens</tp:taxon-name-part></tp:taxon-name></italic> D. Don (<tp:taxon-name><tp:taxon-name-part taxon-name-part-type="family">Columelliaceae</tp:taxon-name-part></tp:taxon-name>), <italic><tp:taxon-name><tp:taxon-name-part taxon-name-part-type="genus" reg="Empetrum">Empetrum</tp:taxon-name-part><tp:taxon-name-part taxon-name-part-type="species" reg="rubrum">rubrum</tp:taxon-name-part></tp:taxon-name></italic> Vahl ex Willd., <italic><tp:taxon-name><tp:taxon-name-part taxon-name-part-type="genus" reg="Gaultheria">Gaultheria</tp:taxon-name-part></tp:taxon-name></italic> sp., <italic><tp:taxon-name><tp:taxon-name-part taxon-name-part-type="genus" reg="Gaultheria">G.</tp:taxon-name-part><tp:taxon-name-part taxon-name-part-type="species" reg="poeppigii">poeppigii</tp:taxon-name-part></tp:taxon-name></italic> DC., <italic><tp:taxon-name><tp:taxon-name-part taxon-name-part-type="genus" reg="Gaultheria">G.</tp:taxon-name-part><tp:taxon-name-part taxon-name-part-type="species" reg="pumila">pumila</tp:taxon-name-part></tp:taxon-name></italic> (L.f.) D.J. Middleton, <italic><tp:taxon-name><tp:taxon-name-part taxon-name-part-type="genus" reg="Gaultheria">G.</tp:taxon-name-part><tp:taxon-name-part taxon-name-part-type="species" reg="tenuifolia">tenuifolia</tp:taxon-name-part></tp:taxon-name></italic> (Phil.) Sleumer (<tp:taxon-name><tp:taxon-name-part taxon-name-part-type="family">Ericaceae</tp:taxon-name-part></tp:taxon-name>), <italic><tp:taxon-name><tp:taxon-name-part taxon-name-part-type="genus" reg="Escallonia">Escallonia</tp:taxon-name-part><tp:taxon-name-part taxon-name-part-type="species" reg="alpina">alpina</tp:taxon-name-part></tp:taxon-name></italic> Poepp. ex DC., <italic><tp:taxon-name><tp:taxon-name-part taxon-name-part-type="genus" reg="Escallonia">E.</tp:taxon-name-part><tp:taxon-name-part taxon-name-part-type="species" reg="rubra">rubra</tp:taxon-name-part></tp:taxon-name></italic> (Ruiz &amp; Pav.) Pers., <italic><tp:taxon-name><tp:taxon-name-part taxon-name-part-type="genus" reg="Rayenia">Rayenia</tp:taxon-name-part><tp:taxon-name-part taxon-name-part-type="species" reg="malalcurensis">malalcurensis</tp:taxon-name-part></tp:taxon-name></italic> Menegoz &amp; A.E. Villarroel (<tp:taxon-name><tp:taxon-name-part taxon-name-part-type="family">Escalloniaceae</tp:taxon-name-part></tp:taxon-name>), <italic><tp:taxon-name><tp:taxon-name-part taxon-name-part-type="genus" reg="Luzula">Luzula</tp:taxon-name-part></tp:taxon-name></italic> sp. (<tp:taxon-name><tp:taxon-name-part taxon-name-part-type="family">Juncaceae</tp:taxon-name-part></tp:taxon-name>), <italic><tp:taxon-name><tp:taxon-name-part taxon-name-part-type="genus" reg="Myrceugenia">Myrceugenia</tp:taxon-name-part><tp:taxon-name-part taxon-name-part-type="species" reg="chrysocarpa">chrysocarpa</tp:taxon-name-part></tp:taxon-name></italic> (O. Berg) Kausel, <italic><tp:taxon-name><tp:taxon-name-part taxon-name-part-type="genus" reg="Myrteola">Myrteola</tp:taxon-name-part><tp:taxon-name-part taxon-name-part-type="species" reg="nummularia">nummularia</tp:taxon-name-part></tp:taxon-name></italic> (Poir.) O. Berg (<tp:taxon-name><tp:taxon-name-part taxon-name-part-type="family">Myrtaceae</tp:taxon-name-part></tp:taxon-name>), <italic><tp:taxon-name><tp:taxon-name-part taxon-name-part-type="genus" reg="Nothofagus">Nothofagus</tp:taxon-name-part><tp:taxon-name-part taxon-name-part-type="species" reg="obliqua">obliqua</tp:taxon-name-part></tp:taxon-name></italic> (Mirb.) Oerst., <italic><tp:taxon-name><tp:taxon-name-part taxon-name-part-type="genus" reg="Nothofagus">N.</tp:taxon-name-part><tp:taxon-name-part taxon-name-part-type="species" reg="pumilio">pumilio</tp:taxon-name-part></tp:taxon-name></italic> (<tp:taxon-name><tp:taxon-name-part taxon-name-part-type="family">Nothofagaceae</tp:taxon-name-part></tp:taxon-name>), <italic><tp:taxon-name><tp:taxon-name-part taxon-name-part-type="genus" reg="Codonorchis">Codonorchis</tp:taxon-name-part><tp:taxon-name-part taxon-name-part-type="species" reg="lessonii">lessonii</tp:taxon-name-part></tp:taxon-name></italic> (Brongn.) Lindl. (<tp:taxon-name><tp:taxon-name-part taxon-name-part-type="family">Orchidaceae</tp:taxon-name-part></tp:taxon-name>), <italic><tp:taxon-name><tp:taxon-name-part taxon-name-part-type="genus" reg="Ourisia">Ourisia</tp:taxon-name-part></tp:taxon-name></italic> sp., <italic><tp:taxon-name><tp:taxon-name-part taxon-name-part-type="genus" reg="Ourisia">O.</tp:taxon-name-part><tp:taxon-name-part taxon-name-part-type="species" reg="coccinea">coccinea</tp:taxon-name-part></tp:taxon-name></italic> (Cav.) (<tp:taxon-name><tp:taxon-name-part taxon-name-part-type="family">Plantaginaceae</tp:taxon-name-part></tp:taxon-name>), <italic><tp:taxon-name><tp:taxon-name-part taxon-name-part-type="genus" reg="Chusquea">Chusquea</tp:taxon-name-part><tp:taxon-name-part taxon-name-part-type="species" reg="montana">montana</tp:taxon-name-part></tp:taxon-name></italic> Phil. (<tp:taxon-name><tp:taxon-name-part taxon-name-part-type="family">Poaceae</tp:taxon-name-part></tp:taxon-name>), <italic><tp:taxon-name><tp:taxon-name-part taxon-name-part-type="genus" reg="Saxifraga">Saxifraga</tp:taxon-name-part><tp:taxon-name-part taxon-name-part-type="species" reg="magellanica">magellanica</tp:taxon-name-part></tp:taxon-name></italic> Poir. (<tp:taxon-name><tp:taxon-name-part taxon-name-part-type="family">Saxifragaceae</tp:taxon-name-part></tp:taxon-name>), <italic><tp:taxon-name><tp:taxon-name-part taxon-name-part-type="genus" reg="Quinchamalium">Quinchamalium</tp:taxon-name-part><tp:taxon-name-part taxon-name-part-type="species" reg="chilense">chilense</tp:taxon-name-part></tp:taxon-name></italic> Molina (<tp:taxon-name><tp:taxon-name-part taxon-name-part-type="family">Schoepfiaceae</tp:taxon-name-part></tp:taxon-name>).</p></tp:treatment-sec><tp:treatment-sec sec-type="conservation status" id="SECID0EIDAG"><title>Conservation status.</title><p><italic><tp:taxon-name><tp:taxon-name-part taxon-name-part-type="genus" reg="Valeriana">Valeriana</tp:taxon-name-part><tp:taxon-name-part taxon-name-part-type="species" reg="praecipitis">praecipitis</tp:taxon-name-part></tp:taxon-name></italic> is assessed here as Endangered (EN) under the IUCN categories following criteria B2ab(iii). Criterion B2 was selected because its area of occupancy is &lt; 500 km<sup>2</sup> (estimated at 20 km<sup>2</sup>). Criterion “a” was selected because it is known to exist in two locations (Fig. <xref ref-type="fig" rid="F1">1C</xref>, north and south of Ñuble river). Criterion “b(iii)” was selected because there is a projected decline in the area, extent, and quality of habitat. High Andean plants are very sensitive to global warming, given that migration is limited by the lack of connectivity between summits and its reduced areas on the top, additionally, the 2010–2017 mega-drought in Central Chile, resulted in a significant reduction in precipitation and snow cover – the most severe during the last 1000 years – together with an increase in temperatures for the last decade (<xref ref-type="bibr" rid="B15">Garreaud et al. 2017</xref>; <xref ref-type="bibr" rid="B10">Cordero et al. 2019</xref>). One of the climate change model scenarios projects an increase of at least 1 °C of the mean temperature for the next 30 years, plus a decrease in winter precipitations of about 30% at the end of the century (<xref ref-type="bibr" rid="B8">Bozkurt et al. 2017</xref>). <italic><tp:taxon-name><tp:taxon-name-part taxon-name-part-type="genus" reg="Valeriana">Valeriana</tp:taxon-name-part><tp:taxon-name-part taxon-name-part-type="species" reg="praecipitis">praecipitis</tp:taxon-name-part></tp:taxon-name></italic> extent of occurrence is ~555 km<sup>2</sup> (Fig. <xref ref-type="fig" rid="F1">1B</xref>). The species is not present in any protected area in Chile, and it is not protected by law.</p></tp:treatment-sec><tp:treatment-sec><!--Section generated to contain objects referenced in tp:taxon-treatment.--><fig id="F1" position="float" orientation="portrait"><object-id xmlns:xlink="http://www.w3.org/1999/xlink" content-type="doi" xlink:type="simple">10.3897/phytokeys.189.73959.figure1</object-id><object-id xmlns:xlink="http://www.w3.org/1999/xlink" content-type="arpha" xlink:type="simple">E118C455-42A2-56AD-A065-BE73069729FE</object-id><label>Figure 1.</label><caption><p>Distribution maps of <italic><tp:taxon-name><tp:taxon-name-part taxon-name-part-type="genus" reg="Valeriana">Valeriana</tp:taxon-name-part><tp:taxon-name-part taxon-name-part-type="species" reg="praecipitis">praecipitis</tp:taxon-name-part></tp:taxon-name></italic><bold>A</bold> Chile <bold>B</bold> Ñuble Region <bold>C</bold> sites of <italic><tp:taxon-name><tp:taxon-name-part taxon-name-part-type="genus" reg="Valeriana">V.</tp:taxon-name-part><tp:taxon-name-part taxon-name-part-type="species" reg="praecipitis">praecipitis</tp:taxon-name-part></tp:taxon-name></italic> (yellow stars) and extent of occurrence (red line).</p></caption><graphic xmlns:xlink="http://www.w3.org/1999/xlink" xlink:href="phytokeys-189-081-g001.jpg" position="float" orientation="portrait" xlink:type="simple" id="oo_641193.jpg"><uri content-type="original_file" xlink:type="simple">https://binary.pensoft.net/fig/641193</uri></graphic></fig></tp:treatment-sec><ref-list><ref id="B7"><mixed-citation xmlns:xlink="http://www.w3.org/1999/xlink" xlink:type="simple"><person-group><name name-style="western"><surname>Borsini</surname><given-names>OE</given-names></name></person-group> (<year>1966</year>) <article-title>Valerianáceas de Chile.</article-title><source>Lilloa</source><volume>32</volume>: <fpage>375</fpage>–<lpage>476</lpage>.</mixed-citation></ref><ref id="B18"><mixed-citation xmlns:xlink="http://www.w3.org/1999/xlink" xlink:type="simple"><person-group><name name-style="western"><surname>Kutschker</surname><given-names>A</given-names></name></person-group> (<year>2008</year>) <article-title>Morfología del fruto en especies de <italic><tp:taxon-name><tp:taxon-name-part taxon-name-part-type="genus">Valeriana</tp:taxon-name-part></tp:taxon-name></italic> (<tp:taxon-name><tp:taxon-name-part taxon-name-part-type="family">Valerianaceae</tp:taxon-name-part></tp:taxon-name>) de los Andes australes.</article-title><source>Darwiniana</source><volume>46</volume>(<issue>1</issue>): <fpage>17</fpage>–<lpage>35</lpage>. <ext-link xlink:type="simple" ext-link-type="doi" xlink:href="10.14522/darwiniana.2014.461.287">https://doi.org/10.14522/darwiniana.2014.461.287</ext-link></mixed-citation></ref><ref id="B19"><mixed-citation xmlns:xlink="http://www.w3.org/1999/xlink" xlink:type="simple"><person-group><name name-style="western"><surname>Kutschker</surname><given-names>A</given-names></name></person-group> (<year>2011</year>) <article-title>Revisión del género <italic><tp:taxon-name><tp:taxon-name-part taxon-name-part-type="genus">Valeriana</tp:taxon-name-part></tp:taxon-name></italic> (<tp:taxon-name><tp:taxon-name-part taxon-name-part-type="family">Valerianaceae</tp:taxon-name-part></tp:taxon-name>) en Sudamérica austral. Gayana.</article-title><source>Botánica</source><volume>68</volume>(<issue>2</issue>): <fpage>244</fpage>–<lpage>296</lpage>. <ext-link xlink:href="10.4067/S0717-66432011000200016" ext-link-type="doi" xlink:type="simple">https://doi.org/10.4067/S0717-66432011000200016</ext-link></mixed-citation></ref><ref id="B11"><mixed-citation xmlns:xlink="http://www.w3.org/1999/xlink" xlink:type="simple"><institution xlink:type="simple">DGA</institution> (<year>2018</year>) Información oficial hidrometeorológica y de calidad de aguas en línea. <ext-link xlink:type="simple" ext-link-type="uri" xlink:href="http://snia.dga.cl/BNAConsultas/">http://snia.dga.cl/BNAConsultas/</ext-link> [accessed 3 May 2020]</mixed-citation></ref><ref id="B21"><mixed-citation xmlns:xlink="http://www.w3.org/1999/xlink" xlink:type="simple"><person-group><name name-style="western"><surname>Luebert</surname><given-names>F</given-names></name><name name-style="western"><surname>Pliscoff</surname><given-names>P</given-names></name></person-group> (<year>2017</year>) <source>Sinopsis bioclimática y vegetacional de Chile (2<sup>a</sup> edn).</source><publisher-name>Editorial Universitaria</publisher-name>, <publisher-loc>Santiago</publisher-loc>, <size units="page">381 pp</size>.</mixed-citation></ref><ref id="B15"><mixed-citation xmlns:xlink="http://www.w3.org/1999/xlink" xlink:type="simple"><person-group><name name-style="western"><surname>Garreaud</surname><given-names>RD</given-names></name><name name-style="western"><surname>Alvarez-Garreton</surname><given-names>C</given-names></name><name name-style="western"><surname>Barichivich</surname><given-names>J</given-names></name><name name-style="western"><surname>Boisier</surname><given-names>JP</given-names></name><name name-style="western"><surname>Christie</surname><given-names>D</given-names></name><name name-style="western"><surname>Galleguillos</surname><given-names>M</given-names></name><name name-style="western"><surname>Le Quesne</surname><given-names>C</given-names></name><name name-style="western"><surname>McPhee</surname><given-names>J</given-names></name><name name-style="western"><surname>Zambrano-Bigiarini</surname><given-names>M</given-names></name></person-group> (<year>2017</year>) <article-title>The 2010-2015 megadrought in central Chile: Impacts on regional hydroclimate and vegetation.</article-title><source>Hydrology and Earth System Sciences</source><volume>21</volume>(<issue>12</issue>): <fpage>6307</fpage>–<lpage>6307</lpage>. <ext-link xlink:href="10.5194/hess-21-6307-2017" ext-link-type="doi" xlink:type="simple">https://doi.org/10.5194/hess-21-6307-2017</ext-link></mixed-citation></ref><ref id="B10"><mixed-citation xmlns:xlink="http://www.w3.org/1999/xlink" xlink:type="simple"><person-group><name name-style="western"><surname>Cordero</surname><given-names>RR</given-names></name><name name-style="western"><surname>Asencio</surname><given-names>V</given-names></name><name name-style="western"><surname>Feron</surname><given-names>S</given-names></name><name name-style="western"><surname>Damiani</surname><given-names>A</given-names></name><name name-style="western"><surname>Llanillo</surname><given-names>PJ</given-names></name><name name-style="western"><surname>Sepulveda</surname><given-names>E</given-names></name><name name-style="western"><surname>Jorquera</surname><given-names>J</given-names></name><name name-style="western"><surname>Carrasco</surname><given-names>J</given-names></name><name name-style="western"><surname>Casassa</surname><given-names>G</given-names></name></person-group> (<year>2019</year>) <article-title>Dry-season snow cover losses in the Andes (18°–40°S) driven by changes in large-scale climate modes.</article-title><source>Scientific Reports</source><volume>9</volume>(<issue>1</issue>): <fpage>1</fpage>–<lpage>10</lpage>. <ext-link xlink:href="10.1038/s41598-019-53486-7" ext-link-type="doi" xlink:type="simple">https://doi.org/10.1038/s41598-019-53486-7</ext-link></mixed-citation></ref><ref id="B8"><mixed-citation xmlns:xlink="http://www.w3.org/1999/xlink" xlink:type="simple"><person-group><name name-style="western"><surname>Bozkurt</surname><given-names>D</given-names></name><name name-style="western"><surname>Rojas</surname><given-names>M</given-names></name><name name-style="western"><surname>Boisier</surname><given-names>JP</given-names></name><name name-style="western"><surname>Valdivieso</surname><given-names>J</given-names></name></person-group> (<year>2017</year>) Climate change impacts on hydroclimatic regimes and extremes over Andean basins in central Chile. Hydrology and Earth System Sciences Discussions: 1–29. <ext-link xlink:type="simple" ext-link-type="doi" xlink:href="10.5194/hess-2016-690">https://doi.org/10.5194/hess-2016-690</ext-link></mixed-citation></ref></ref-list></tp:taxon-treatment>
